# Supplementary material for: Anticancer Effects and Molecular Mechanisms of Apigenin in Cervical Cancer Cells
Source: Cancers (Basel). 2022 Apr 4;14(7):1824. doi: 10.3390/cancers14071824 (PMC8998024; doi:10.3390/cancers14071824)
Supplement: Supplementary file 1 [file cancers-14-01824-s001.zip]

Archive with 1 entries (1 files):
- cancers-1620705-supplementary.pptx
